# Supplementary material for: Ribosome Biogenesis Serves as a Therapeutic Target for Treating Endometriosis and the Associated Complications
Source: Biomedicines. 2022 Jan 17;10(1):185. doi: 10.3390/biomedicines10010185 (PMC8774031; doi:10.3390/biomedicines10010185)
Supplement: Supplementary file 1 [file biomedicines-10-00185-s001.zip]

Archive with 1 entries (1 files):
- biomedicines-1540705-supplementary.pdf
